# Supplementary material for: Profiling Distinctive Inflammatory and Redox Responses to Hydrogen Sulfide in Stretched and Stimulated Lung Cells
Source: Antioxidants (Basel). 2022 May 19;11(5):1001. doi: 10.3390/antiox11051001 (PMC9137934; doi:10.3390/antiox11051001)
Supplement: Supplementary file 1 [file antioxidants-11-01001-s001.zip]

Archive with 2 entries (2 files):
- Spassov et al._Supplementary Materials.pdf
- Spassov_et_al._Supplementary_video_1.mov
